# Supplementary material for: Structure–Property Relationship in Melt-Spun Poly(hydroxybutyrate-co-3-hexanoate) Monofilaments
Source: Polymers (Basel). 2022 Jan 4;14(1):200. doi: 10.3390/polym14010200 (PMC8747132; doi:10.3390/polym14010200)
Supplement: Supplementary file 1 [file polymers-14-00200-s001.zip]

Archive with 1 entries (1 files):
- polymers-1515308-supplementary-done.pdf
